# Supplementary material for: Mapping genetic markers of artemisinin resistance in Plasmodium falciparum malaria in Asia: a systematic review and spatiotemporal analysis
Source: Lancet Microbe. 2022 Mar;3(3):e184–92. doi: 10.1016/S2666-5247(21)00249-4 (PMC8891024; doi:10.1016/S2666-5247(21)00249-4)
Supplement: Supplementary appendix 2 [file mmc2.xlsx]

## Sheet: P1-About
Title	A guide for reporting minimal essential information for Plasmodium falciparum kelch 13 markers
Introduction	The resistance to Plasmodium falciparum malaria especially to artemisinin and partner drugs threatens the global elimination goals. It is therefore essential to produce and update tools that can help track the evolution of this phenomenon at different geographical (spatial) and time (temporal) scales to inform the policymakers at the local, regional, and global arena. One method to do this is to …
Rationale	In order to pool data, evaluate trends spatially and temporally we hereby propose a tool that combines minimal essential information to be included when reporting for kelch molecular markers. This tool consists of four pages (excel sheets) which include more information about the tool on page (P1-About), the tool to be completed (P2-Tool) horizontally for each sample, variables covered and their …
Application	Surveillance of publication of kelch13 markers from published information
Authors	Frank M. Kagoro, Karen I. Barnes and Richard, Philippe J. Guerin and J. Maude
Contacts	info@wwarn.org

## Sheet: P2-Tool
Study information					Sample information								Location information						Type of evaluation/study (Yes/No)
study_number	*protocol_or_publication_title	*registration_type	*registration_number	weblink	record_number	*kelch_mutation	*year_of_collection	*month_of_collection	*samples_positive	*samples_total	*protocol_or_publication_title	*registration_number_or_pmid	*site_name	*admin_0_name(country)	*admin_1_name(province/region)	*admin_2_name(district/township)	admin_3_name(sub-district/town)	admin_4_name(ward)	therapeutic_efficacy_evaluation?	molecular_evaluation?	in_vivo_evaluation?	in_vitro_evaluation?	result(associated_with_reduced_clearance)?	Essential minimum reporting criteria score	Outcome
AZ2001	Testing efficacy and safety of A-L for falciparum malaria and P-A for falciparum and vivax malaria in Myit KyiNar township, Kachin state and Kyauk Mee township, Northern Shan state	Trial.gov	ACTRN12618001952235	https://anzctr.org.au/Trial/Registration/TrialReview.aspx?ACTRN=12618001952235	AUG20200044	WILDTYPE	2017	July	43	120	Efficacy and Safety of Pyronaridine–Artesunate for the Treatment of Uncomplicated Plasmodium falciparum and Plasmodium vivax Malaria in Myanmar	32524960	Myitkyinar	Myanmar	Kachin	Myitkyinar	-	-	yes	yes	yes	no	no	14	Passed
AZ2001	Testing efficacy and safety of A-L for falciparum malaria and P-A for falciparum and vivax malaria in Myit KyiNar township, Kachin state and Kyauk Mee township, Northern Shan state	Trial.gov	ACTRN12618001621202	https://anzctr.org.au/Trial/Registration/TrialReview.aspx?ACTRN=12618001952235	AUG20200045	C580Y	2019	November	2	38	Efficacy and Safety of Pyronaridine–Artesunate for the Treatment of Uncomplicated Plasmodium falciparum and Plasmodium vivax Malaria in Myanmar	32524960	Kawthoung	Myanmar			-	-	yes	yes	yes	no	yes	12	Failed
																								0	Failed
																								0	Failed
																								0	Failed
																								0	Failed
																								0	Failed
																								0	Failed
																								0	Failed
																								0	Failed
																								0	Failed
																								0	Failed
																								0	Failed
																								0	Failed
																								0	Failed
																								0	Failed
																								0	Failed
																								0	Failed
																								0	Failed
																								0	Failed
																								0	Failed
																								0	Failed
																								0	Failed
																								0	Failed
																								0	Failed
																								0	Failed
																								0	Failed
																								0	Failed
																								0	Failed
																								0	Failed
																								0	Failed
																								0	Failed
																								0	Failed
																								0	Failed
																								0	Failed
																								0	Failed
																								0	Failed
																								0	Failed
																								0	Failed
																								0	Failed
																								0	Failed
																								0	Failed
																								0	Failed
																								0	Failed
																								0	Failed
																								0	Failed
																								0	Failed
																								0	Failed
																								0	Failed
																								0	Failed
																								0	Failed
																								0	Failed
																								0	Failed
																								0	Failed
																								0	Failed
																								0	Failed
																								0	Failed
																								0	Failed
																								0	Failed
																								0	Failed
																								0	Failed
																								0	Failed
																								0	Failed
																								0	Failed
																								0	Failed
																								0	Failed
																								0	Failed
																								0	Failed
																								0	Failed
																								0	Failed
																								0	Failed
																								0	Failed
																								0	Failed
																								0	Failed
																								0	Failed
																								0	Failed
																								0	Failed
																								0	Failed
																								0	Failed
																								0	Failed
																								0	Failed
																								0	Failed
																								0	Failed
																								0	Failed
																								0	Failed
																								0	Failed
																								0	Failed
																								0	Failed
																								0	Failed
																								0	Failed
																								0	Failed
																								0	Failed
																								0	Failed
																								0	Failed
																								0	Failed
																								0	Failed
																								0	Failed
																								0	Failed

## Sheet: P3-Variables
Variable	Definition	Options
study_number	Serial number assigned by the user to the research study
record_number	Serial number assigned by the user to this entry
*year_of_collection	Year of sample collection from the patient/s	1950 to 2050
*month_of_collection	Month of sample collection from the patient/s	January	February	March	April	May	June	July	August	September	October	November	December
*kelch_mutation	Kelch 13 mutation being reported	e.g. C580Y
*samples_positive	Number of samples with this mutation	whole number
*samples_total	Number of samples evaluated	whole number
protocol_or_publication_title	Study title/Clinical trial title/Publication title	text
registration_type	Trial.gov or PubMed ID or doi, if available	Trial.gov	PubMed ID	doi
registration_number	Trial.gov number or PubMed ID or doi number
weblink	html link to publication
*site_name	Local name of study site e.g. health facility where samples were obtained
*admin_0_name(country)	Name of the country
*admin_1_name(province/region)	Name of the Province or Region or State
*admin_2_name(district/township)	Name of the Distric or Township or County
admin_3_name(sub-district/town)	Name of the sub-district, town or sub-county
admin_4_name(ward)	Name of the ward/street
therapeutic_efficacy_evaluation?	Is it a therapeutic efficacy study? (answer yes or no)	yes	no	NA
molecular_evaluation?	Is it a molecular markers evaluation study? (answer yes or no)	yes	no	NA
in_vivo_evaluation?	Is it an in vivo study? (answer yes or no)	yes	no	NA
in_vitro_evaluation?	Is it an in vitro study? (answer yes or no)	yes	no	NA
result?	Is the marker associated with clinical phenotype (answer yes, no, not evaluated or NA)	yes	no	NA

## Sheet: P4-Instructions
Enter a new study_number for each study e.g. 1, 2, 3…
Complete a new row for each different Kelch mutation reported in a study
Enter a new record_number for each row e.g. 1, 2, 3…
* indicates essential minimal reporting criteria
